# Supplementary material for: Cancer-secreted AGR2 induces programmed cell death in normal cells
Source: Oncotarget. 2016 Jun 8;7(31):49425–34. doi: 10.18632/oncotarget.9921 (PMC5226518; doi:10.18632/oncotarget.9921)
Supplement: Supplementary file 2 [file oncotarget-07-49425-s002.xlsx]

## Sheet: Sheet1
203455_s_at	SAT1
213988_s_at	SAT1
210592_s_at	SAT1
211921_x_at	prothymosin a-like
201754_at	COX6C
203012_x_at	RPL23a
208825_x_at	RPL23a
208834_x_at	RPL23a
200772_x_at	prothymosin a-like
213084_x_at	RPL23a
224567_x_at	MALAT1 metastasis-associated lung adenocarcinoma transcript 1
214938_x_at	HMGB1
213828_x_at	histone family H3A
221791_s_at	TMA7 translation machinary associated homolog 7
1553570_x_at	COX2
213588_x_at	RPL14
201094_at	RPS29
205030_at	FABP7 fatty acid binding protein 7
216187_x_at	no entry
208755_x_at	histone family H3A
209069_s_at	H3A
203394_s_at	HES1 hes family bHLH transcription factor
211072_x_at	TUBA1B
200869_at	RPL18a
1553569_at	COX2
234981_x_at	CMBL carboxymethylenebutenolidase homolog
211940_x_at	H3A
214715_x_at	ZNF160
224321_at	TMEFF2 transmembrane protein with EGF-like follistatin-like domain 2
1555851_s_at	SEPW1 selenoprotein W1
209987_s_at	ASCL1 achaete-scute family bHLH transcription factor 1
203034_s_at	RPL27a
200092_s_at	RPL37
200013_at	RPL24
200909_s_at	RPL2
201406_at	RPL36a
201242_s_at	ATP1B1 ATPase Na/K transporting B1
212639_x_at	TUBA1B
200741_s_at	RPS27
200834_s_at	RPS21
